# Supplementary material for: Opposing Immune-Metabolic Signature in Visceral Versus Subcutaneous Adipose Tissue in Patients with Adenocarcinoma of the Oesophagus and the Oesophagogastric Junction
Source: Metabolites. 2021 Nov 10;11(11):768. doi: 10.3390/metabo11110768 (PMC8624269; doi:10.3390/metabo11110768)
Supplement: Supplementary file 1 [file metabolites-11-00768-s001.zip]

Archive with 2 entries (2 files):
- Supplementary figure 1 081121.pdf
- Supplementary tables 081121.pdf
